# Supplementary material for: Somatic RAP1B gain-of-function variant underlies isolated thrombocytopenia and immunodeficiency
Source: J Clin Invest. 2024 Jul 11;134(17):e169994. doi: 10.1172/JCI169994 (PMC11364392; doi:10.1172/JCI169994)
Supplement: Supporting data values [file jci-134-169994-s103.xlsx]

## Sheet: Fig. 3C
	Figure 3C : Platelet size evaluated by flow cytometry
	HDs	P1
	258440	247552.9
	231376	245329.6
	261461
	219069
	271059
	283432
	219526
	260366
	217384
	262298
	250943
	263004
	275887
	199654
	246533.3
	244125.9
	252114
	249339
	199823.8
	196156
	236976
	233309.8
	264273
	267372
	250595
	258220
	220031.8
	199323.1
	198999.5
	184654.6
	237418
	199161
	211036
	199161
	211036
	162760
	210236
	220726
	164417
	176592
	210538.9
	173533.5
	248292
	215851
	216439
	193025
	199766
	268802
	216457
	181667
	167603
	233568
	239319
	238916
	207017
	243691
	192597.9
	245919
	194341.8
	184867.2
	188122.9
	198872.7
	282315.3
	166276.2
	227182.9

## Sheet: Fig. 3D
	Fig. 3D: Platelet ultrastructure analyzed by transmission electron microscopy.
	HDs	P1
	3.992	1.514
	2.476	1.093
	1.652	4.735
	1.755	1.579
	1.209	1.109
	1.454	1.249
	1.137	1.919
	3.804	1.694
	3.187	1.768
	1.881	1.237
	2.829	1.203
	1.728	2.2
	1.859	1.854
	1.192	1.301
	2.604	2.892
	1.942	2.149
	3.025	1.879
	2.351	1.836
	1.348	1.192
	3.303	1.183
	1.167	1.195
	1.468	1.271
	3.742	1.251
	1.639	1.508
	1.343	1.329
	2.995	1.862
	1.643	1.276
	1.737	2.078
	3.022	2.334
	1.368	1.369
	5.669	1.081
	3.838	2.016
	2.297	2.469
	1.706	1.161
	3.111	2.881
	3.688	2.78
	1.317	5.228
	1.885	1.294
	2.715	3.931
	1.12	1.364
	2.089	1.628
	6.278	3.497
	1.131	3.606
	3.606	1.936
	1.814	1.149
	1.407	1.198
	7.257	1.668
	7.745	1.811
	1.942	1.443
	1.729	1.722
	2.218	1.112
	1.593	4.781
	1.37	1.669
	1.896	3.133
	2.409	1.236
	1.345	1.855
	1.502	1.628
	1.325	1.297
	3.708	3.309
	2.052	7.373
	2.641	5.602
	2.563	1.329
	4.307	1.169
	1.721	2.427
	1.539	1.246
	2.674	1.88
	1.166	4.394
	2.317	1.427
	1.845	1.306
	2.387	1.74
	4.397	2.368
	5.682	1.569
	1.225	1.839
	1.186	2.961
	2.424	2.55
	1.891	1.599
	1.685	1.578
	1.694	1.401
	2.772	1.193
	4.017	1.41
	3.699	2.59
	1.788	1.517
	2.601	1.174
	3.092	1.457
	1.635	3.167
	1.114	1.812
	2.419	1.659
	1.971	1.585
	3.05	1.276
	1.287	1.888
	2.328	1.807
	1.364	1.888
	1.128	3.09
	3.109	1.591
	1.719	2.679
	1.904	1.279
	1.465	1.111
	1.238	1.401
	1.019	1.473
	2.068	1.771
	3.875
	3.476
	2.289
	2.299
	1.738
	1.685
	1.841
	1.75
	2.477
	2.797
	3.258
	3.515
	1.961
	2.246
	3.383
	2.375
	3.544
	1.821
	2.14
	2.478
	1.651
	2.356
	1.494
	2.068
	3.404
	1.381
	1.388
	1.575
	3.317
	3.181
	3.473
	2.392
	2.325
	2.23
	3.316
	2.146
	2.643
	2.212
	2.332
	1.192
	1.028
	2.119
	1.893
	1.633
	1.289
	2.594
	3.231
	2.179
	3.86
	1.518
	2.913
	3.926
	2.751
	2.676
	1.96
	1.487
	1.325
	2.631
	2.361
	1.51
	3.237
	1.929
	3.34
	1.828
	1.472
	2.985
	1.085
	1.882
	2.163
	3.757
	2.629
	4.141
	2.085
	3.649
	1.097
	3.68
	2.228
	3.469
	3.421
	2.869
	3.551
	2.396
	2.102
	1.705
	3.289
	5.065
	2.684
	2.405
	2.33
	2.45
	1.859
	4.458
	3.066
	3.134
	3.222
	2.716
	3.529
	2.584
	3.369
	2.251
	2.255
	1.551
	3.539
	4.312
	1.641
	1.959
	2.67
	3.795
	2.402
	2.381
	1.943
	3.028
	2.047
	1.874
	1.952
	3.987
	2.496
	2.378
	2.377
	2.663
	1.577
	2.169
	2.407
	3.083
	2.223
	1.584
	1.694
	2.423
	2.726
	1.505
	1.556
	1.258
	3.022
	2.312
	2.189
	1.798
	4.112
	1.996
	1.558
	2.688
	1.711
	3.11
	2.888
	3.138
	1.184
	1.183
	1.094
	2.891
	2.344
	2.932
	2.647
	2.193
	1.365
	3.377
	1.589
	2.813
	2.669
	2.156
	2.493
	2.067
	1.443
	2.005
	1.962
	2.2
	2.418
	2.446
	1.794
	1.381
	2.231
	3.639
	1.94
	1.681
	1.972
	1.956
	1.234
	2.991
	1.248
	3.29
	1.754
	2.966
	2.275
	5.474
	3.015
	1.31
	2.546
	2.659
	2.29
	2.451
	2.286
	2.946
	2.651
	1.85
	2.096
	1.789
	2.063
	2.309
	1.383
	2.586
	1.233
	1.951
	1.253
	2.139
	2.82
	1.887
	3.599
	1.817
	3.239
	2.452
	3.028
	2.213
	3.158
	1.713
	2.59
	2.829
	2.312
	2.671
	4.045
	2.937
	2.787
	2.611
	3.745
	1.566
	1.192
	2.738
	2.531
	2.889
	1.411
	2.263
	2.23
	2.922
	2.157
	2.612
	1.831
	3.975
	3.036
	1.187
	1.404
	1.372
	1.428
	2.683
	2.1
	1.579
	2.968
	1.416
	1.256
	2.026
	1.676
	2.856
	1.996
	3.091
	3.53
	1.164
	2.502
	2.126
	1.685
	1.687
	5.748
	2.794
	1.736
	2.38
	1.282
	1.514
	1.684
	1.67
	1.768
	4.032
	1.804
	2.269
	1.075
	1.843
	3.696
	2.068
	1.628
	4.2
	1.644
	2.34
	1.93
	2.561
	3.653
	2.31
	1.774
	2.472
	1.754
	1.566
	2.653
	1.665
	3.482
	1.771
	1.885
	2.886
	4.343
	2.484
	2.644
	1.448
	1.84
	3.736
	4.064
	1.508
	2.948
	3.447
	6.161
	2.283
	1.754
	2.076
	1.435
	2.172
	5.337
	2.22
	2.051
	2.896
	2.946
	3.511
	2.284
	4.445
	3.926
	1.015
	5.541
	2.446
	2.856
	1.526
	2.62
	1.921
	3.668
	2.814
	1.836
	1.46
	3.839
	2.406
	3.76
	2.615
	4.886
	1.78
	1.704
	4.699
	2.729
	1.662
	2.3
	3.829
	1.933
	2.819
	1.377
	3.906
	3.32
	1.776
	2.055
	4.005
	1.287
	2.186
	2.096
	2.922
	3.032
	1.43
	1.268
	2.036
	1.28
	1.388
	3.624
	1.91
	3.693
	1.671
	1.825
	1.758
	3.077
	2.656
	3.62
	1.161
	2.493
	2.002
	2.446
	5.529
	1.697
	2.097
	1.651
	2.434
	2.81
	1.687
	1.655
	1.597
	1.49
	2.131
	1.327
	1.808
	1.761
	2.068
	1.346
	1.655
	1.916
	1.538
	3.064
	4.051
	1.556
	2.191
	2.68
	4.393
	1.59
	1.641
	2.066
	1.696
	2.302
	2.98
	2.699
	4.197
	1.904
	1.501
	2.476
	2.203
	2.539
	1.881
	2.728
	1.934
	2.555
	2.881
	3.441
	1.599
	1.152
	2.821
	2.073
	2.307
	2.546
	2.349
	1.702
	1.746
	1.487
	1.957
	1.5
	2.891
	1.48
	1.573
	1.378
	1.851
	1.821
	1.211
	1.431
	2.579
	1.815
	3.049
	2.994
	2.193
	3.524
	2.136
	3.503
	3.677
	2.231
	1.716
	1.574
	1.75
	1.981
	3.865
	1.405
	2.212
	2.138
	8.049
	1.1
	2.833
	2.947
	1.857
	1.363
	1.525
	2.131
	2.96
	3.657
	1.085
	1.825
	1.967
	1.094
	1.416
	2.483
	1.993
	3.032
	2.477
	2.863
	1.843
	2.111
	1.728
	1.618
	2.761
	1.691
	3.551
	6.413
	2.697
	1.681
	1.668
	1.877
	2.698
	1.493
	2.031
	1.666
	1.887
	2.037
	3.333
	1.826
	1.291
	3.324
	2.15
	9.837
	2.029
	2.263
	3.169
	1.446
	3.361
	1.75
	1.382
	1.169
	3.634
	2.012
	1.765
	1.907
	1.898
	4.682
	2.104
	2.136
	4.132
	1.852
	2.208
	1.149
	5.999
	2.612
	1.392
	2.938
	3.002
	1.626
	2.914
	2.422
	2.331
	1.86
	3.143
	1.788
	3.294
	2.69
	1.963
	1.839
	1.432
	1.257
	1.693
	2.081
	3.948
	3.563
	1.896
	3.691
	2.757
	3.042
	2.048
	2.041
	3.297
	2.536
	2.273
	1.09
	2.138
	2.056
	2.822
	3.308
	3.578
	3.38
	2.218
	1.855
	2.101
	2.53
	1.294
	2.489
	3.508
	2.168
	1.988
	1.111
	3.247
	2.632
	1.341
	6.136
	1.13
	3.356
	1.486
	1.609
	1.691
	1.943
	1.573
	3.036
	1.792
	1.906
	3.601
	1.309
	1.391
	2.169
	2.137
	2.515
	2.693
	1.5
	2.352
	2.152
	3.433
	1.1
	3.087
	3.049
	1.025
	1.736
	1.58
	4.25
	1.766
	3.741
	1.487
	3.685
	2.139
	2.835
	5.017
	1.475
	4.101
	2.951
	2.958
	1.864
	1.625
	2.998
	1.364
	4.704
	2.851
	1.39
	1.805
	2.055
	3.944
	2.906
	1.282
	2.072
	1.205
	3.266
	2.023
	4.952
	2.657
	2.653
	2.873
	2.297
	1.578
	1.839
	2.352
	2.778
	1.401
	1.649
	4.625
	4.103
	2.349
	1.278
	4.356
	1.336
	2.208
	3.009
	3.323
	1.092
	2.549
	1.737
	1.456
	1.187
	2.23
	4.26
	1.982
	1.644
	2.662
	1.111
	2.24
	1.092
	1.677
	1.208
	1.141
	1.32
	1.681
	2.459
	6.153
	4.2
	2.011
	1.927
	2.689
	1.649
	3.1
	2.869
	1.179
	2.35
	3.811
	1.874
	3.325
	1.861
	1.886
	1.235
	1.191
	2.268
	2.226
	2.354
	1.21
	4.823
	1.691
	2.433
	1.916
	7.024
	2.89
	5.098
	2.294
	2.348
	1.648
	1.42
	1.192
	2.719
	2.991
	1.216
	2.747
	2.789
	1.28
	3.186
	4.536
	2.754
	1.374
	1.113
	5.975
	1.213
	2.701
	1.423
	1.213
	1.086
	2.51
	1.395
	1.205
	2.107
	2.213
	1.948
	2.219
	2.431
	3.63
	2.05
	2.797
	3.663
	2.841
	1.155
	3.623
	3.992
	2.476
	1.652
	1.755
	1.209
	1.454
	1.137
	3.804
	3.187
	1.881
	2.829
	1.728
	1.859
	1.192
	2.604
	1.942
	3.025
	2.351
	1.348
	3.303
	1.167
	1.468
	3.742
	1.639
	1.343
	2.995
	1.643
	1.737
	3.022
	1.368
	5.669
	3.838
	2.297
	1.706
	3.111
	3.688
	1.317
	1.885
	2.715
	1.12
	2.089
	6.278
	1.131
	3.606
	1.814
	1.407
	7.257
	7.745
	1.942
	1.729
	2.218
	1.593
	1.37
	1.896
	2.409
	1.345
	1.502
	1.325
	3.708
	2.052
	2.641
	2.563
	4.307
	1.721
	1.539
	2.674
	1.166
	2.317
	1.845
	2.387
	4.397
	5.682
	1.225
	1.186
	2.424
	1.891
	1.685
	1.694
	2.772
	4.017
	3.699
	1.788
	2.601
	3.092
	1.635
	1.114
	2.419
	1.971
	3.05
	1.287
	2.328
	1.364
	1.128
	3.109
	1.719
	1.904
	1.465
	1.238
	1.019
	2.068
	3.875
	3.476
	2.289
	2.299
	1.738
	1.685
	1.841
	1.75
	2.477
	2.797
	3.258
	3.515
	1.961
	2.246
	3.383
	2.375
	3.544
	1.821
	2.14
	2.478
	1.651
	2.356
	1.494
	2.068
	3.404
	1.381
	1.388
	1.575
	3.317
	3.181
	3.473
	2.392
	2.325
	2.23
	3.316
	2.146
	2.643
	2.212
	2.332
	1.192
	1.028
	2.119
	1.893
	1.633
	1.289
	2.594
	3.231
	2.179
	3.86
	1.518
	2.913
	3.926
	2.751
	2.676
	1.96
	1.487
	1.325
	2.631
	2.361
	1.51
	3.237
	1.929
	3.34
	1.828
	1.472
	2.985
	1.085
	1.882
	2.163
	3.757
	2.629
	4.141
	2.085
	3.649
	1.097
	3.68
	2.228
	3.469
	3.421
	2.869
	3.551
	2.396
	2.102
	1.705
	3.289
	5.065
	2.684
	2.405
	2.33
	2.45
	1.859
	4.458
	3.066
	3.134
	3.222
	2.716
	3.529
	2.584
	3.369
	2.251
	2.255
	1.551
	3.539
	4.312
	1.641
	1.959
	2.67
	3.795
	2.402
	2.381
	1.943
	3.028
	2.047
	1.874
	1.952
	3.987
	2.496
	2.378
	2.377
	2.663
	1.577
	2.169
	2.407
	3.083
	2.223
	1.584
	1.694
	2.423
	2.726
	1.505
	1.556
	1.258
	3.022
	2.312
	2.189
	1.798
	4.112
	1.996
	1.558
	2.688
	1.711
	3.11
	2.888
	3.138
	1.184
	1.183
	1.094
	2.891
	2.344
	2.932
	2.647
	2.193
	1.365
	3.377
	1.589
	2.813
	2.669
	2.156
	2.493
	2.067
	1.443
	2.005
	1.962
	2.2
	2.418
	2.446
	1.794
	1.381
	2.231
	3.639
	1.94
	1.681
	1.972
	1.956
	1.234
	2.991
	1.248
	3.29
	1.754
	2.966
	2.275
	5.474
	3.015
	1.31
	2.546
	2.659
	2.29
	2.451
	2.286
	2.946
	2.651
	1.85
	2.096
	1.789
	2.063
	2.309
	1.383
	2.586
	1.233
	1.951
	1.253
	2.139
	2.82
	1.887
	3.599
	1.817
	3.239
	2.452
	3.028
	2.213
	3.158
	1.713
	2.59
	2.829
	2.312
	2.671
	4.045
	2.937
	2.787
	2.611
	3.745
	1.566
	1.192
	2.738
	2.531
	2.889
	1.411
	2.263
	2.23
	2.922
	2.157
	2.612
	1.831
	3.975
	3.036
	1.187
	1.404
	1.372
	1.428
	2.683
	2.1
	1.579
	2.968
	1.416
	1.256
	2.026
	1.676
	2.856
	1.996
	3.091
	3.53
	1.164
	2.502
	2.126
	1.685
	1.687
	5.748
	2.794
	1.736
	2.38
	1.282
	1.514
	1.684
	1.67
	1.768
	4.032
	1.804
	2.269
	1.075
	1.843
	3.696
	2.068
	1.628
	4.2
	1.644
	2.34
	1.93
	2.561
	3.653
	2.31
	1.774
	2.472
	1.754
	1.566
	2.653
	1.665
	3.482
	1.771
	1.885
	2.886
	4.343
	2.484
	2.644
	1.448
	1.84
	3.736
	4.064
	1.508
	2.948
	3.447
	6.161
	2.283
	1.754
	2.076
	1.435
	2.172
	5.337
	2.22
	2.051
	2.896
	2.946
	3.511
	2.284
	4.445
	3.926
	1.015
	5.541
	2.446
	2.856
	1.526
	2.62
	1.921
	3.668
	2.814
	1.836
	1.46
	3.839
	2.406
	3.76
	2.615
	4.886
	1.78
	1.704
	4.699
	2.729
	1.662
	2.3
	3.829
	1.933
	2.819
	1.377
	3.906
	3.32
	1.776
	2.055
	4.005
	1.287
	2.186
	2.096
	2.922
	3.032
	1.43
	1.268
	2.036
	1.28
	1.388
	3.624
	1.91
	3.693
	1.671
	1.825
	1.758
	3.077
	2.656
	3.62
	1.161
	2.493
	2.002
	2.446
	5.529
	1.697
	2.097
	1.651
	2.434
	2.81
	1.687
	1.655
	1.597
	1.49
	2.131
	1.327
	1.808
	1.761
	2.068
	1.346
	1.655
	1.916
	1.538
	3.064
	4.051
	1.556
	2.191
	2.68
	4.393
	1.59
	1.641
	2.066
	1.696
	2.302
	2.98
	2.699
	4.197
	1.904
	1.501
	2.476
	2.203
	2.539
	1.881
	2.728
	1.934
	2.555
	2.881
	3.441
	1.599
	1.152
	2.821
	2.073
	2.307
	2.546
	2.349
	1.702
	1.746
	1.487
	1.957
	1.5
	2.891
	1.48
	1.573
	1.378
	1.851
	1.821
	1.211
	1.431
	2.579
	1.815
	3.049
	2.994
	2.193
	3.524
	2.136
	3.503
	3.677
	2.231
	1.716
	1.574
	1.75
	1.981
	3.865
	1.405
	2.212
	2.138
	8.049
	1.1
	2.833
	2.947
	1.857
	1.363
	1.525
	2.131
	2.96
	3.657
	1.085
	1.825
	1.967
	1.094
	1.416
	2.483
	1.993
	3.032
	2.477
	2.863
	1.843
	2.111
	1.728
	1.618
	2.761
	1.691
	3.551
	6.413
	2.697
	1.681
	1.668
	1.877
	2.698
	1.493
	2.031
	1.666
	1.887
	2.037
	3.333
	1.826
	1.291
	3.324
	2.15
	9.837
	2.029
	2.263
	3.169
	1.446
	3.361
	1.75
	1.382
	1.169
	3.634
	2.012
	1.765
	1.907
	1.898
	4.682
	2.104
	2.136
	4.132
	1.852
	2.208
	1.149
	5.999
	2.612
	1.392
	2.938
	3.002
	1.626
	2.914
	2.422
	2.331
	1.86
	3.143
	1.788
	3.294
	2.69
	1.963
	1.839
	1.432
	1.257
	1.693
	2.081
	3.948
	3.563
	1.896
	3.691
	2.757
	3.042
	2.048
	2.041
	3.297
	2.536
	2.273
	1.09
	2.138
	2.056
	2.822
	3.308
	3.578
	3.38
	2.218
	1.855
	2.101
	2.53
	1.294
	2.489
	3.508
	2.168
	1.988
	1.111
	3.247
	2.632
	1.341
	6.136
	1.13
	3.356
	1.486
	1.609
	1.691
	1.943
	1.573
	3.036
	1.792
	1.906
	3.601
	1.309
	1.391
	2.169
	2.137
	2.515
	2.693
	1.5
	2.352
	2.152
	3.433
	1.1
	3.087
	3.049
	1.025
	1.736
	1.58
	4.25
	1.766
	3.741
	1.487
	3.685
	2.139
	2.835
	5.017
	1.475
	4.101
	2.951
	2.958
	1.864
	1.625
	2.998
	1.364
	4.704
	2.851
	1.39
	1.805
	2.055
	3.944
	2.906
	1.282
	2.072
	1.205
	3.266
	2.023
	4.952
	2.657
	2.653
	2.873
	2.297
	1.578
	1.839
	2.352
	2.778
	1.401
	1.649
	4.625
	4.103
	2.349
	1.278
	4.356
	1.336
	2.208
	3.009
	3.323
	1.092
	2.549
	1.737
	1.456
	1.187
	2.23
	4.26
	1.982
	1.644
	2.662
	1.111
	2.24
	1.092
	1.677
	1.208
	1.141
	1.32
	1.681
	2.459
	6.153
	4.2
	2.011
	1.927
	2.689
	1.649
	3.1
	2.869
	1.179
	2.35
	3.811
	1.874
	3.325
	1.861
	1.886
	1.235
	1.191
	2.268
	2.226
	2.354
	1.21
	4.823
	1.691
	2.433
	1.916
	7.024
	2.89
	5.098
	2.294
	2.348
	1.648
	1.42
	1.192
	2.719
	2.991
	1.216
	2.747
	2.789
	1.28
	3.186
	4.536
	2.754
	1.374
	1.113
	5.975
	1.213
	2.701
	1.423
	1.213
	1.086
	2.51
	1.395
	1.205
	2.107
	2.213
	1.948
	2.219
	2.431
	3.63
	2.05
	2.797
	3.663
	2.841
	1.155
	3.623
	2.164
	1.975
	1.734
	3.623
	1.144
	2.754
	1.539
	1.973
	1.484
	1.164
	3.067
	2.524
	1.194
	3.136
	2.064
	2.919
	4.482
	3.9
	2.021
	1.609
	2.21
	1.694
	2.875
	1.329
	2.487
	2.107
	1.94
	1.355
	1.243
	3.16
	2.074
	1.864
	3.077
	6.573
	2.819
	3.52
	2.249
	2.69
	1.037
	1.204
	2.438
	3.631
	1.863
	1.806
	4.874
	1.853
	3.801
	3.713
	2.572
	4.409
	5.215
	2.525
	9.191
	5.57
	1.294
	2.009
	3.671
	2.14
	3.291
	4.009
	1.78
	1.642
	4.447
	2.51
	5.109
	2.53
	2.249
	1.297
	1.568
	3.167
	3.496
	5.624
	2.625
	1.773
	2.597
	3.708
	2.937
	3.307
	4.88
	2.085
	3.784
	1.254
	2.443
	2.964
	2.463
	1.15
	2.574
	2.19
	1.91
	1.502
	2.191
	5.113
	1.687
	2.051
	2.076
	2.49
	3.74
	5.223
	7.501
	3.742
	1.153
	3.291
	2.555
	2.209
	2.615
	5.199
	3.234
	2.896
	2.617
	1.602
	3.223
	2.078
	2.167
	2.203
	5.839
	4.265
	2.263
	2.037
	1.328
	3.437
	1.38
	3.677
	2.864
	2.304
	1.772
	3.441
	4.332
	2.804
	2.492
	1.789
	2.452
	2.436
	3.039
	2.386
	1.301
	2.208
	2.879
	4.532
	4.916
	3.14
	1.547
	2.639
	2.133
	2.24
	1.662
	1.694
	2.758
	1.136
	1.961
	3.595
	1.905
	1.858
	2.99
	1.876
	1.329
	1.71
	2.311
	3.037
	2.308
	2.078
	2.422
	2.956
	1.766
	2.134
	2.436
	2.69
	3.934
	1.472
	2.679
	2.017
	2.147
	1.264
	1.764
	2.885
	2.903
	2.312
	2.673
	2.154
	3.409
	4.632
	1.996
	2.114
	1.956
	2.164
	3.341
	2.267
	2.81
	3.739
	2.776
	4.152
	2.749
	3.302
	3.244
	1.588
	3.049
	2.337
	2.207
	3.369
	2.637
	2.059
	3.104
	2.315
	2.915
	2.425
	2.624
	4.727
	1.508
	2.672
	4.089
	4.185
	2.677
	3.257
	2.038
	1.657
	2.393
	2.754
	1.653
	2.344
	2.991
	1.98
	1.414
	1.699
	5.223
	3.832
	2.373
	4.73
	2.608
	2.655
	1.428
	4.516
	2.284
	2.739
	2.219
	1.202
	2.937
	3.472
	1.185
	3.728
	2.877
	2.391
	1.611
	1.173
	2.998
	2.758
	3.844
	2.664
	1.692
	3.578
	2.288
	4.501
	2.521
	3.272
	1.976
	4.658
	1.629
	2.86
	3.146
	4.286
	2.918
	1.55
	3.431
	1.106
	2.873
	3.26
	2.39
	1.668
	1.096
	2.516
	4.358
	1.523
	2.372
	3.929
	3.568
	3.013
	3.366
	3.579
	3.323
	3.803
	1.714
	2.083
	1.996
	3.717
	3.57
	1.701
	3.166
	3.219
	1.305
	1.52
	1.15
	2.495
	2.418
	2.109
	3.124
	2.657
	1.972
	1.858
	3.769
	2.722
	3.381
	2.17
	1.468
	1.101
	1.537
	3.734
	1.345
	2.168
	4.73
	2.866
	1.062
	4.063
	2.096
	1.105
	4.743
	2.945
	4.103
	1.073
	3.519
	2.036
	1.135
	2.613
	3.355
	2.083
	2.573
	4.947
	1.538
	2.169
	1.163
	2.545
	1.156
	1.169
	2.029
	2.858
	2.597
	1.22
	3.19
	2.251
	2.549
	4.614
	3.32
	1.236
	1.946
	1.592
	4.037
	3.503
	1.143
	3.45
[truncated: 154 more rows]

## Sheet: Fig. 3E
	Fig. 3E : RAP1B expression evaluated by Western blotting.
	HDs	P1 pre-HSCT	P1 post-HSCT
	1	0.71	0.96
	1	0.6	1.07
	1.06	0.6	1.12
	0.94	0.68	0.99
	0.9
	1.1
	1
	1
	1
	1
	0.88
	1.12
	0.92
	1.08

## Sheet: Fig. 3F
	Fig.3F : Integrin αIIbβ3 activation evaluated in unstimulated platelets by flow cytometry using PAC1 antibody which recognizes the active conformation of the integrin
	HDs	P1 pre-HSCT		P1 post-HSCT
		W-3	W-2	W+13	W+24
	0.95	10.00	10.88	0.8	0.5
	0.32
	2.79
	0.3
	0.1
	0.1

## Sheet: Fig. 3G
	Fig. 3G : Spreading of HD and P1 platelets before HSCT onto fibrinogen matrix analyzed by epifluorescence microscopy using fluorescently labeled-phalloidin
		Discoid platelets			Platelets with filopodia			Spread platelets
		Mean	SEM	N	Mean	SEM	N	Mean	SEM	N
	HD	28.41	2.03	10	69.17	2.42	10	2.4	1.17	10
	Patient	7.53	1.154	10	71.05	2.461	10	21.41	1.988	10

## Sheet: Fig. 4A
	Fig. 4A : Analysis of P1 PBMC spontaneous and chemoattractant-induced migration
	hours	Patient's cells			Patient's cells + SDF-1α			Patient's cells + Fibronectin			Patient's cells + SDF-1α + Fibronectin			Control's cells			Control's cells + SDF-1α			Control's cells + Fibronectin			Control's cells+ SDF-1α + Fibronectin
	0:00:00	1	2	3	1	2	3	1	2	3	1	2	3	1	2	3	1	2	3	1	2	3	1	2	3
	1:00:00	0.9129164	0.8783953	0.8842416	0.9326389	0.9806928	0.8889412	1.030114	0.9526063	0.9205562	0.9742004	0.8614154	0.9588218	0.8475705	0.7634643	0.9100252	0.8631771	0.8547522	0.8725457	0.8611956	0.8878577	0.8412794	0.8205488	0.8771192	0.9345137
	2:00:00	0.9506583	0.8465982	0.8945723	0.9262601	1.02303	0.9031188	0.9974158	0.9114197	0.9244862	0.8693015	0.9052817	0.918241	0.7218972	0.6856317	0.8269784	0.7809082	0.7853549	0.7893047	0.832209	0.8274342	0.7706474	0.7511374	0.8651418	0.825388
	3:00:00	0.863518	0.7815166	0.7962988	0.903096	0.9652141	0.8704789	0.9863122	0.8889266	0.9130474	0.7960593	0.8320982	0.864575	0.776458	0.6424453	0.8016011	0.7394655	0.7691451	0.7551173	0.80735	0.8253874	0.7280582	0.7298566	0.8314822	0.8153948
	4:00:00	0.8021386	0.7672272	0.7634479	0.8101806	0.9459068	0.8246136	0.9075063	0.7940664	0.834677	0.7278025	0.8122981	0.8441575	0.7575524	0.5997005	0.8045238	0.7583433	0.7289228	0.7514298	0.7708034	0.8188262	0.7190742	0.7026802	0.7947906	0.8023378
	5:00:00	0.7732333	0.7557421	0.787194	0.7168099	0.8457235	0.7519657	0.8663372	0.7097935	0.7632732	0.6783998	0.6893573	0.8031315	0.7412298	0.615575	0.8181503	0.7403775	0.7129586	0.7140417	0.7684784	0.7942191	0.7176923	0.7237924	0.8131102	0.8610265
	6:00:00	0.7173347	0.6112655	0.7012021	0.6974392	0.7110263	0.6778065	0.8324718	0.7231874	0.7299133	0.6010553	0.5895604	0.6519474	0.6710877	0.6387275	0.8090414	0.7066402	0.7090092	0.6991175	0.7666948	0.7944415	0.7204221	0.7220418	0.8174257	0.8211668
	7:00:00	0.6581222	0.5381856	0.6553632	0.5951569	0.7128119	0.5823373	0.7635728	0.6651341	0.6506295	0.5753527	0.6095169	0.6354126	0.7683249	0.6298532	0.827342	0.6992602	0.7022142	0.7234787	0.7856181	0.7926298	0.7150173	0.7327728	0.8077945	0.81473
	8:00:00	0.6359015	0.5279685	0.5524443	0.5666273	0.5987533	0.4491882	0.7414142	0.6704939	0.5874568	0.5447291	0.6035939	0.6255727	0.7636526	0.6398883	0.8426013	0.7209886	0.6994661	0.7337818	0.7801908	0.7990167	0.7140666	0.7495909	0.7865523	0.8136475
	9:00:00	0.6450643	0.5538404	0.5191661	0.5641719	0.5211459	0.5004641	0.7148039	0.5306238	0.5450478	0.5234306	0.5319422	0.5483326	0.7733061	0.6335139	0.8855677	0.6736991	0.6791731	0.7237805	0.8040804	0.8036395	0.7344989	0.7335899	0.7731242	0.8168698
	10:00:00	0.6616201	0.6177273	0.5574054	0.6000676	0.4945908	0.4462907	0.6500018	0.5410897	0.5205458	0.5006137	0.4868884	0.4892185	0.7737575	0.6453679	0.8489295	0.6608389	0.7056829	0.7192175	0.8121067	0.7861287	0.703278	0.715815	0.7802886	0.7945723
	11:00:00	0.7291602	0.5842963	0.553113	0.5112962	0.5048193	0.4268872	0.58765	0.5416948	0.5225532	0.4470228	0.4399434	0.4497454	0.7446535	0.6626307	0.9001959	0.663339	0.6865464	0.7277255	0.7967837	0.7921243	0.7430263	0.7300513	0.7521539	0.7904707
	12:00:00	0.7039657	0.5729576	0.5069957	0.5195329	0.4803979	0.4329422	0.5682191	0.5006292	0.488864	0.4431032	0.4307703	0.4828538	0.7915327	0.663407	0.9010347	0.6629577	0.6811635	0.7275552	0.8176917	0.7870736	0.7654431	0.732147	0.7416849	0.767731
	13:00:00	0.7345417	0.6053888	0.5025921	0.4962128	0.4667798	0.3795738	0.5629068	0.5242838	0.5176356	0.4421664	0.4119547	0.4528006	0.7496846	0.6235533	0.8744107	0.6480378	0.6594893	0.7384224	0.8209231	0.820873	0.7257029	0.6984121	0.7300318	0.7981735
	14:00:00	0.7224617	0.6552057	0.4851073	0.4957324	0.4364873	0.4131055	0.5507695	0.4711548	0.4817268	0.4481427	0.4358803	0.4316447	0.7212422	0.6528473	0.942413	0.6343861	0.6927121	0.7296954	0.8292651	0.846504	0.7579563	0.7391086	0.7265282	0.7744273
	15:00:00	0.654525	0.6086565	0.4711905	0.530121	0.4586694	0.4324718	0.5674725	0.5103934	0.4867504	0.4258103	0.4019844	0.4209395	0.6665201	0.6449382	0.944467	0.6674164	0.6841005	0.7165128	0.8446838	0.8378115	0.750355	0.7246094	0.7366519	0.7674648
	16:00:00	0.6611812	0.6335284	0.5050634	0.4858328	0.3933333	0.4087965	0.5227717	0.4999274	0.4780627	0.448681	0.4103608	0.4491728	0.6771507	0.6278958	0.8891056	0.6583387	0.668889	0.716002	0.8524555	0.8660969	0.7401172	0.7015419	0.7737159	0.7510157
	17:00:00	0.6830051	0.5946354	0.49267	0.493446	0.3803508	0.3979246	0.5056667	0.4859524	0.4914343	0.4377195	0.4087199	0.4693356	0.7566749	0.6317463	0.924817	0.6555333	0.6861525	0.746118	0.8362259	0.8489175	0.7407789	0.7168037	0.7575432	0.760326
	18:00:00	0.6291319	0.6835647	0.4569204	0.4647216	0.4097052	0.4098861	0.5230107	0.5250944	0.4971164	0.4317864	0.3847162	0.4324085	0.7218168	0.6265954	0.9064343	0.6562447	0.6760725	0.7353675	0.849152	0.8859673	0.7541813	0.7350999	0.7448795	0.7566109
	19:00:00	0.6443704	0.6061689	0.4762259	0.465384	0.4308736	0.413576	0.5097345	0.4845488	0.494578	0.4234844	0.4311609	0.4294553	0.6934978	0.6430829	0.8997138	0.6555884	0.6583278	0.7040842	0.8496315	0.8662235	0.7215186	0.734161	0.7525576	0.7496486
	20:00:00	0.6066989	0.5447695	0.4365188	0.5234953	0.4175129	0.4156069	0.4852303	0.5152333	0.4831817	0.4335201	0.4165337	0.4352089	0.7164952	0.5914002	0.8999364	0.6601576	0.6628204	0.7026249	0.8654477	0.8227151	0.6944818	0.7502707	0.7389248	0.7353956
	21:00:00	0.6506019	0.6523773	0.4784741	0.5098801	0.3999457	0.4043387	0.469743	0.4825888	0.4526895	0.440099	0.4017187	0.4273804	0.7234176	0.6286278	0.8517551	0.6484839	0.6589062	0.6877051	0.8306316	0.8680292	0.7098301	0.7267727	0.734615	0.7549459
	22:00:00	0.6446114	0.6474274	0.4896228	0.4417523	0.3917899	0.3866688	0.4510107	0.4631814	0.4716372	0.403015	0.3807467	0.4712324	0.7369962	0.647356	0.815384	0.6363999	0.6249774	0.6917334	0.8651652	0.8475513	0.7042548	0.7239514	0.7350283	0.7314464
	23:00:00	0.6544257	0.6773956	0.4873557	0.4817013	0.4318571	0.3757104	0.4634447	0.5054569	0.439318	0.4044472	0.3699014	0.4502292	0.7138444	0.6540339	0.8086929	0.619857	0.6485808	0.6715117	0.8622499	0.8493326	0.7222391	0.7312214	0.7594547	0.7182758
	24:00:00	0.6050275	0.679127	0.475594	0.5364609	0.4281651	0.3976274	0.4488283	0.4885781	0.4528702	0.4683537	0.3628689	0.4113673	0.7474103	0.6632873	0.8049984	0.6524869	0.6517017	0.6842176	0.8537304	0.8470278	0.7203153	0.729208	0.7199187	0.7192693

## Sheet: Fig. 4C
	Fig. 4C : Analysis of the relative proportion of P1 and control B-LCL cells in G1, S and G2 cell cycle
		G1 phase			S phase			G2
	G12E patient cells	WT patient cells	Control cells	G12E patient cells	WT patient cells	Control cells	G12E patient cells	WT patient cells	Control cells
	0.87588424	0.97106109	0.97234727	1.91766545	1.29233976	0.91610214	1.13868613	1.08905109	1.02773723
	0.96637168	0.9939823	1.02765273	2.38285714	1.11771429	1.08389786	0.38815789	0.48684211	0.97226277
	0.91964602	0.98654867	1.01415929	4.01142857	1.36114286	0.48685714	0.27631579	0.99342105	1.10526316
	0.89714593	1.00161551	0.99823009	3.13253012	0.86966046	0.76114286	0.56505576	0.28996283	1.28947368
	0.90360797	0.99623048	1.00778761	3.26396495	0.89594743	0.70628571	0.18587361	1.11524164	1.07236842
		1.02053097	0.99716814		0.34628571	1.06628571		0.88157895	1.05921053
		1.02371681	0.98230088		0.432	1.77257143		0.74342105	0.69078947
		1.03177167	1.00035398		0.3373494	1.20685714		0.86245353	0.78289474
		1.03931072	1.00376952		0.26506024	0.92661555		0.78810409	1.01115242
			0.99623048			1.07338445			0.98884758

## Sheet: Fig. 4E
	Fig. 4E : B-LCL cell divisions by CellTrace Violet staining of synchronized healthy donors
	Proliferation index	0	3 days	6 days
	HD1	1	1.8	2.45
	HD2	1	1.67	2.2
	HD3	1	1.64	2.01
	HD4	1	1.47	2.3
	P1 0%	1	1.45	2.1
	P1 2%	1	1.64	2.63
	P1 60%	1	2.05	3.42
	P1 70%	1	2.02	3.46

## Sheet: Fig. 4F
	Fig. 4F : Apoptotic cells (annexin V+ and 7-AAD+) cells of healthy donors and P1 B-LCL
	Apoptotic cells (%)	0h	12h	24h
	HD1	15.1	27.9	25.2
	HD2	19.2	29.1	25.3
	HD3	16.3	28.3	22
	HD4	18.4	30.7	22.7
	P1 0%	16.9	26.7	24.5
	P1 2%	20.2	26.6	22.9
	P1 60%	16.9	35.7	38.2
	P1 70%	17.5	36.6	38.2

## Sheet: Fig. 6A 
	Fig. 6A : RAP1B-GTP activation evaluated by Western-blotting after pull-down assay
	WT	G12E	G12V	G60R	WT/G12E	WT/G12V	WT/G60R
	1	61.3	26.24	38.4	75.7	39.2	21.11
	1	11.5	8.34	5.81	7.51	3.5	2.24
	1	11.491	8.3353	5.8205	7.501	3.4877	2.2527
	1	44.845	17.6
	1	4.83	5.126

[truncated: 9 more sheets: Fig. 6B, Fig. 6C, Fig. 6D, Fig. 6E, Fig. 6F, Fig. 6G, Fig. 6I, Supp Fig.1C, Supp Fig.1D]
